# Supplementary material for: Identifying key features of digital resources used during online science practicals
Source: PLoS One. 2023 Oct 24;18(10):e0283054. doi: 10.1371/journal.pone.0283054 (PMC10597498; doi:10.1371/journal.pone.0283054)
Supplement: S1 Appendix — (XLSX) [file pone.0283054.s001.xlsx]

## Sheet: List1
resource id	resource name	3. Overall rating (the more points, the better)	I_3	I_5	I_6	I_8	I_10	I_12	I_14	I_15	I_16	I_17	I_18	I_19	I_20	I_21	I_22	I_23	I_24	I_25	I_26	I_27	I_28	I_29	I_30	I_31	I_32	I_33	I_34	I_35	I_36	I_37
DR_1	Chápeš.cz	1	0	1	1	0	0	0	0	1	0	2	4	3	3	1	1	4	4	2	3	3	3	0	0	0	0	0	1	0	0	0
DR_2	Taktik online workbook	1	0	1	1	1	1	0	0	0	0	3	4	4	4	2	1	4	4	3	2	3	3	0	0	0	0	0	0	0	0	0
DR_3	Škola s nadhledem	2	0	1	1	0	0	0	0	0	0	4	4	4	4	2	1	4	4	4	3	4	3	0	0	0	0	0	0	0	0	0
DR_4	Umíme fakta	4	0	1	1	0	0	0	0	1	0	5	3	4	4	2	2	4	3	4	3	4	3	0	0	0	0	0	0	0	0	0
DR_5	Periodic table of elements	5	0	1	0	1	0	0	0	0	0	5	3	5	5	3	3	5	3	3	3	5	2	0	0	0	0	0	0	0	0	0
DR_6	Generator of atom models	2	0	1	0	0	0	0	0	0	0	3	3	4	4	4	4	2	4	4	3	2	3	0	0	0	0	0	0	0	0	0
DR_7	Biodigital Human	4	0	1	1	0	0	1	1	0	0	4	3	4	4	3	2	4	3	3	3	3	3	0	0	0	1	1	0	0	1	1
DR_8	Digitální herbář	3	0	0	0	0	0	0	0	0	0	5	4	4	3	5	5	3	3	4	3	5	3	0	0	0	0	0	0	0	0	0
DR_9	Mozaweb	1	0	1	0	0	1	0	1	0	0	3	2	3	4	2	1	5	4	2	3	3	3	0	0	0	1	1	0	0	1	1
DR_10	Materiály k BOV: Čítanky	5	1	1	0	1	0	0	0	0	1	4	5	4	4	2	5	3	4	4	4	4	2	1	1	1	0	1	1	0	1	1
DR_11	UEB Experiments	4	1	1	0	0	0	0	0	0	0	4	4	4	4	2	5	3	4	4	4	5	3	1	1	1	1	1	1	0	1	1
DR_12	Národní zemědělské muzeum picture statistics	3	0	1	0	1	0	0	0	0	0	4	3	4	4	2	4	5	4	4	5	5	2	0	0	0	0	0	1	0	0	0
DR_13	Corinth 3D	2	0	1	0	0	1	0	1	0	0	3	3	4	4	3	3	5	4	3	3	4	3	0	0	0	0	0	0	0	1	1
DR_14	Database of Czech lichens	4	0	1	0	1	0	0	0	0	0	4	3	4	4	3	5	3	3	4	3	4	3	0	0	0	0	0	0	0	0	0
DR_15	Atlas mapy.cz	3	0	1	0	1	0	0	0	0	0	2	3	4	4	3	4	4	3	4	4	3	2	1	0	1	1	0	1	1	1	1
DR_16	Virtual equation balancing	3	0	1	1	0	0	1	0	0	1	4	3	4	4	3	4	2	3	4	3	3	2	0	0	0	0	0	0	0	0	1
DR_17	Fakta o klimatu	5	0	1	0	1	0	0	0	0	0	4	3	4	4	2	5	5	3	3	5	5	3	0	0	0	0	0	0	0	0	0
DR_18	Chemické výpočty	4	0	1	1	0	0	0	0	0	0	3	4	5	5	2	4	5	3	3	3	4	3	0	0	0	0	0	0	0	0	0
DR_19	Geocaching - appka do mobilu	4	0	1	0	0	0	0	1	0	0	5	5	4	4	3	3	3	4	5	3	5	3	0	1	1	1	1	1	0	1	1
DR_20	Flippity	3	0	1	1	0	0	0	0	1	0	4	4	4	3	4	2	4	3	3	5	2	2	1	0	1	1	0	1	0	0	0
DR_21	WordWall	3	0	1	1	0	0	0	0	1	0	4	4	4	3	2	2	4	3	3	5	2	2	1	0	1	1	0	1	0	0	0
DR_22	digiškola	5	0	1	1	0	1	0	0	1	0	5	5	5	5	3	4	5	4	4	4	4	3	0	0	0	0	0	0	0	0	0
DR_23	vascak.cz	5	0	1	0	0	1	1	0	0	1	5	4	5	5	3	3	4	4	4	4	3	4	0	1	0	0	0	0	1	1	1
DR_24	https://www.vascak.cz/	3	0	1	0	0	1	1	0	0	1	5	4	5	5	3	3	4	4	4	4	3	4	0	1	0	0	0	0	1	1	1
DR_25	Phet interactive simulations	5	0	1	0	0	0	1	0	0	1	5	5	5	5	5	5	5	5	5	4	4	4	1	1	1	1	1	1	1	1	1
DR_26	www.umimefakta.cz/chemie	3	0	1	1	0	0	0	0	1	0	4	2	3	3	3	2	2	3	4	1	1	1	0	0	0	0	0	0	0	0	0
DR_27	viki.iedu.sk	5	0	1	1	0	1	0	0	0	0	5	1	4	4	3	4	4	4	3	3	4	3	0	0	0	0	0	0	0	0	0
DR_28	www.mozaweb.com	5	0	1	0	0	1	0	1	0	0	5	4	4	3	3	3	4	4	4	3	4	3	0	0	0	1	1	0	0	0	1
DR_29	Kahoot	4	0	1	1	0	0	0	0	0	0	5	1	4	3	5	2	5	2	2	3	3	3	0	0	0	0	0	0	0	0	0
DR_30	Mozaik, digitálne vyučovanie	5	0	1	0	0	1	0	1	0	0	4	4	4	5	3	3	5	3	3	3	3	3	0	0	0	1	1	0	0	0	1
DR_31	geoweb	5	0	0	0	0	0	0	0	0	0	4	4	5	4	5	4	4	4	4	4	4	3	0	0	0	0	0	0	0	0	0
DR_32	digiškola	5	0	1	1	0	1	0	0	1	0	5	5	5	5	3	4	5	4	4	4	4	3	0	0	0	0	0	0	0	0	0
DR_33	digiškola	5	0	1	1	0	1	0	0	1	0	5	5	5	5	3	4	5	4	4	4	4	3	0	0	0	0	0	0	0	0	0
DR_34	laboratoris virtuals i ILS	4	0	1	0	0	0	1	0	0	0	5	4	4	3	5	3	3	5	4	4	3	1	0	0	0	0	0	0	0	0	1
DR_35	Phet colorado	5	0	1	0	0	0	1	0	0	1	5	4	5	5	5	5	5	3	4	3	3	4	1	1	1	1	1	1	1	1	1
DR_36	L'energia mecànica a la torre de Pisa	4	0	1	0	0	0	1	0	0	0	5	1	5	5	5	3	5	5	5	3	3	3	1	1	1	1	0	1	0	0	0
DR_37	Llibre digital	4	0	0	0	0	0	0	0	0	0	5	5	5	5	5	4	5	5	3	3	3	5	0	0	0	0	0	0	0	0	0
DR_38	Laboratorio de densidad	5	0	1	1	0	0	1	0	0	0	5	3	5	5	5	3	3	3	4	4	4	1	1	1	1	1	0	1	0	0	1
DR_39	Formes Energia i Canvis	5	0	1	0	0	0	0	0	0	1	5	4	5	5	5	4	5	3	4	5	5	2	1	1	1	1	0	1	1	1	1
DR_40	Simulacions en linia	5	0	1	0	0	0	0	0	0	1	4	2	4	4	3	4	4	3	3	4	4	3	1	1	1	1	0	1	1	1	1
DR_41	PhET	4	0	1	0	0	0	1	0	0	1	4	4	4	4	4	4	3	3	3	3	4	2	1	1	1	1	1	1	1	1	1
DR_42	Química en context	5	1	1	0	1	1	0	0	0	1	5	5	5	5	4	5	5	5	5	5	5	5	1	1	1	1	1	1	0	0	1
DR_43	Selector de velocitat	5	0	0	0	0	1	1	0	0	0	5	2	5	5	3	1	3	3	3	1	1	1	1	1	1	1	0	1	0	0	1
DR_44	Generador de dades per a la representació gràfica	4	0	0	0	1	1	1	0	1	0	5	2	4	5	5	5	3	4	4	3	2	2	1	1	1	1	0	1	0	0	1
DR_45	Miniop Química qüotidiana	4	0	0	0	1	1	0	0	0	0	4	5	4	5	2	4	4	3	3	4	4	2	0	0	0	0	0	0	0	0	1
DR_46	Vídeos explicatius i altre material	4	0	0	0	1	1	0	0	0	0	5	1	5	5	2	3	3	3	4	2	1	1	0	0	0	0	0	0	0	0	0
DR_47	Prohibir las bebidas de coca-cola	5	0	0	1	1	1	1	0	0	1	4	4	4	4	2	4	4	4	4	5	3	3	1	0	0	1	1	1	1	1	1
DR_48	Simuladors	4	0	1	0	0	0	1	0	0	1	4	3	4	3	4	4	3	4	4	4	3	3	1	1	1	1	1	1	1	1	1
DR_49	Química en context	4	1	1	0	1	1	0	0	0	1	4	5	5	5	4	5	3	2	4	5	5	2	1	1	1	1	1	1	0	0	1
DR_50	PhET	5	0	1	0	0	0	1	0	0	1	4	3	4	3	4	4	3	4	4	4	3	3	1	1	1	1	1	1	1	1	1
DR_51	purpose games	4	0	1	1	0	0	0	0	1	0	4	4	5	4	5	4	4	2	2	2	1	2	0	0	0	0	0	0	0	0	0
DR_52	VirtualBiology	4	0	0	0	0	0	1	0	0	0	5	3	5	5	5	3	3	3	3	3	3	2	1	1	1	1	1	1	0	0	1
DR_53	Educaplus	5	0	0	0	0	0	1	0	0	0	5	5	3	5	5	5	3	3	4	4	4	1	1	1	1	1	1	1	0	0	1
DR_54	The Physic Aviary	4	0	0	0	1	0	1	0	1	0	5	2	4	5	5	5	3	4	4	3	2	2	1	1	1	1	0	1	0	0	1
DR_55	Engaging Science	5	0	0	1	1	0	0	0	0	1	4	4	4	4	2	4	4	4	4	5	3	3	1	0	0	1	1	1	1	1	1
DR_56	Fyzika ve škole / Physics at school	5	0	1	0	0	1	1	0	0	1	4	4	5	4	4	3	4	3	3	4	4	4	1	1	0	0	1	1	1	1	1
DR_57	PHET Colorado	5	0	1	0	0	0	1	0	0	1	4	4	5	5	5	5	5	4	4	4	4	4	1	1	1	1	1	1	1	1	1
DR_58	General Physics Animations	4	0	1	1	0	1	1	0	0	0	3	4	4	4	3	3	4	3	4	3	4	3	1	1	0	0	1	0	0	1	1
DR_59	Falstadt	3	0	1	0	0	0	1	0	0	0	3	3	4	4	4	4	4	3	4	3	4	3	1	1	1	0	1	1	0	1	1
DR_60	Onlineschool.cz	4	0	1	0	1	1	0	0	0	0	4	4	4	4	3	3	3	2	2	3	3	3	1	1	1	0	1	1	0	1	1
DR_61	Physics Classroom	4	0	1	1	1	0	1	0	0	1	4	4	4	4	4	3	4	4	4	4	4	3	1	1	1	1	1	1	0	1	1
DR_62	Marta	3	0	1	0	0	0	0	0	0	0	4	4	4	4	4	2	3	3	3	3	3	3	1	1	1	1	0	1	0	0	0
DR_63	CK-12 Exploration Series	3	0	1	0	1	1	0	0	0	0	5	3	4	4	4	3	5	3	5	4	3	4	1	0	1	1	1	1	0	1	1
DR_64	Phet Interactive Simulations	4	0	1	0	0	0	0	0	0	0	5	4	4	4	4	3	4	3	3	3	2	2	1	1	1	1	1	1	1	1	1
DR_65	www.alonsoformula.com (L'he utilitzat moltíssim. Està molt bé perquè té teoria i exercicis autocorregibles, pràctiques...de tot, i de diferents nivells)	3	1	1	0	1	1	0	0	0	0	5	3	5	4	4	3	4	3	4	3	3	4	1	0	0	1	0	0	0	1	1
DR_66	youtube channel	3	0	0	0	0	0	0	0	0	0	4	4	4	4	2	2	3	2	2	2	2	2	0	0	0	0	0	0	0	0	0
DR_67	Molt útil van ser també alguns dels simuladors de PhET	5	0	1	0	0	0	0	0	0	0	4	4	5	5	5	5	5	4	4	4	4	4	1	1	1	1	1	1	1	1	1
DR_68	oPhysics: Interactive Physics Simulations	5	0	1	0	0	0	1	0	0	1	5	1	5	5	5	5	5	5	5	3	3	3	1	1	1	1	1	1	0	0	0
DR_69	Del Telègraf al mòbil	4	0	1	0	0	0	1	0	0	1	5	4	5	5	5	4	4	4	4	5	3	2	1	1	1	1	0	0	0	0	0
DR_70	Simulacions Phet colorado	4	0	1	0	0	0	1	0	0	1	5	5	5	5	5	5	5	5	5	5	5	5	1	1	1	1	1	1	1	1	0
DR_71	Simulacions Phet colorado	5	0	1	0	0	0	1	0	0	1	5	5	5	5	5	5	5	5	5	5	5	5	1	1	1	1	1	1	1	1	0
DR_72	Microscopi virtual	4	0	0	0	0	0	1	0	0	1	5	1	5	5	5	3	4	3	3	3	3	3	1	1	0	1	1	1	0	0	0
DR_73	Interactive Simulations for Science and Math	5	0	1	0	0	0	1	0	0	1	4	4	4	4	3	3	5	3	4	3	4	1	1	1	1	1	1	1	1	1	0
DR_74	Quimica en context	4	1	1	0	1	1	0	0	0	0	5	4	4	5	5	5	3	3	4	5	5	5	0	0	0	0	0	1	0	0	0
DR_75	Simulador d'ones	3	0	0	0	0	0	0	0	0	0	4	3	3	3	3	1	4	1	1	1	1	1	0	0	0	0	0	0	0	0	0
DR_76	LA RÀDIO: fem un programa de divulgació científica	3	0	0	0	0	0	0	0	0	0	5	1	4	4	4	5	5	4	5	4	1	3	0	0	0	0	0	0	0	0	0
DR_77	Ondas estacionarias longitudinales	5	0	1	0	0	0	1	0	0	1	5	1	5	5	3	3	4	5	5	3	3	4	1	0	0	1	0	0	0	0	0
DR_78	Calorimetria: temperatura final mescla	4	0	1	0	0	0	1	0	0	1	4	1	5	4	3	3	4	3	3	3	3	3	1	0	0	1	0	0	0	0	0
DR_79	Cinemàtica 3D	4	0	1	0	0	1	0	0	0	0	4	3	4	4	3	3	4	5	5	5	5	4	0	0	0	0	0	0	0	0	0
DR_80	PHET - Simulació TIC per estudiar l'energia mecànica	4	0	1	0	0	0	1	0	0	1	5	4	4	4	3	2	3	3	3	2	2	2	1	1	1	1	0	0	0	0	0
DR_81	Laboratori virtual de gravetat	4	0	1	0	0	0	1	0	0	1	5	2	5	4	3	3	4	5	5	4	5	3	1	0	0	1	1	0	0	0	0
DR_82	EXERCISES RELATED TO APP «ISS Live Now»	3	0	0	0	0	1	0	0	0	0	5	5	5	5	5	1	1	4	3	1	1	1	0	0	0	0	1	0	0	0	0
DR_83	Geometria molecular	5	0	1	0	0	0	1	0	0	1	5	3	5	5	4	4	4	4	4	4	5	4	1	1	1	1	1	0	0	0	0
DR_84	TP balai ficelle	4	1	1	0	0	0	0	0	0	0	4	1	4	4	3	1	4	1	2	1	3	3	0	0	0	0	0	0	0	0	0
DR_85	Padlet	5	0	1	0	0	0	0	0	0	0	5	5	5	5	5	2	5	5	5	5	2	1	0	0	0	0	0	0	0	0	0
DR_86	Kahoot	4	0	1	1	0	0	0	0	0	0	4	3	4	4	3	3	5	4	4	4	2	3	0	0	0	0	0	0	0	0	0
DR_87	Kahoot	4	0	1	1	0	0	0	0	0	0	5	5	4	4	5	5	5	4	4	3	3	3	0	0	0	0	0	0	0	0	0
DR_88	Mentimeter	5	0	1	0	0	0	0	0	0	0	5	5	5	5	3	3	5	5	3	1	1	1	0	0	0	0	0	0	0	0	0
DR_89	Kahoot.it	5	0	1	1	0	0	0	0	0	0	5	5	5	5	5	1	5	5	5	2	3	3	0	0	0	0	0	0	0	0	0
